# Supplementary material for: Curcumin-Induced Apoptotic Cell Death in Human Glioma Cells Is Enhanced by Clusterin Deficiency
Source: Pharmaceutics. 2025 May 22;17(6):679. doi: 10.3390/pharmaceutics17060679 (PMC12195681; doi:10.3390/pharmaceutics17060679)
Supplement: Supplementary file 1 [file pharmaceutics-17-00679-s001.zip]

Archive with 2 entries (2 files):
- Supplementary Figs.pdf
- Supplementary Material - WB.pdf
